# Supplementary material for: Integrating omics datasets with the OmicsPLS package
Source: BMC Bioinformatics. 2018 Oct 11;19:371. doi: 10.1186/s12859-018-2371-3 (PMC6182835; doi:10.1186/s12859-018-2371-3)
Supplement: Supplementary file 2 — R code used in data analysis and simulation. This pdf contains the R code used to obtain results for the data analysis and simulation study. (R 6 kb) [file 12859_2018_2371_MOESM2_ESM.r]

set.seed(218627L)
library(OmicsPLS)
library(r.jive)
library(parallel)
library(tidyverse)
library(magrittr)

coverW <- function(W0, W){
  W0 <- W0[,apply(crossprod(W0,W)^2,2,which.max)]
  W0 <- W0 %*% sign(crossprod(W0,W)*diag(1,ncol(W)))
  W0
}

K = 2*4
cl <- makePSOCKcluster(names = rep('localhost',detectCores()), outfile = 'tmp.txt')
clusterEvalQ(cl, {library(OmicsPLS);library(r.jive); library(tidyverse);library(magrittr)})
clusterExport(cl, varlist = c("coverW"))

results <- parLapply(cl = cl, X = 1:K, fun = function(dummy_i) {
  ## Choose parameters
  p <- 1e2
  q <- 1e2
  N <- 500
  n <- 2
  nx <- 3
  ny <- 1

  X_loadings <- lapply(1:(n+nx), function(i) rnorm(p))
  Y_loadings <- lapply(1:(n+ny), function(i) rnorm(q))
  X_loadings <- orth(Reduce(cbind, X_loadings)) %*% diag(rep(c(1,10),c(n,nx)))
  # X_loadings[,1:n] %<>% orth
  # X_loadings[,-(1:n)] %<>% orth
  Y_loadings <- orth(Reduce(cbind, Y_loadings)) %*% diag(rep(c(1,10),c(n,ny)))
  # Y_loadings[,1:n] %<>% orth
  # Y_loadings[,-(1:n)] %<>% orth
  
  ## Simulate scores
  X_scores <- matrix(rnorm(N*(n+nx)), N, n+nx)
  B_mat <- diag(1, n)
  Y_jointsc <- X_scores[,1:n] %*% B_mat #*10
  # Y_jointsc <- Y_jointsc + matrix(rnorm(N*n, sd=ssq(Y_jointsc)/N/n/10),N,n)
  Y_scores <- cbind(Y_jointsc, matrix(rnorm(N*(ny)), N, ny))
  
  ## Construct data
  X_sim <- X_scores %*% t(X_loadings)
  Y_sim <- Y_scores %*% t(Y_loadings)
  X_sim <- X_sim + matrix(rnorm(N*p, sd = ssq(X_sim)/N/p/10), N, p)
  Y_sim <- Y_sim + matrix(rnorm(N*q, sd = ssq(X_sim)/N/q/10), N, q)
  X_sim <- scale(X_sim, scale = F)
  Y_sim <- scale(Y_sim, scale = F)
#  X_sim <- X_sim / sqrt(ssq(X_sim)*(N*p+N*q)) * 10 
#  Y_sim <- X_sim / sqrt(ssq(Y_sim)*(N*p+N*q)) * 1
  
  ## O2PLS fit
  time_O2PLS <- 
    system.time(
      fit_O2PLS <- o2m(X_sim, Y_sim, 
                       n, nx, ny, 
                       stripped = TRUE)
    )
  fit_O2PLS$W. %>% coverW(X_loadings[,1:n])%>% crossprod(X_loadings[,1:n])
  ## JIVE fit
  print(time_JIVE <- 
    system.time(
      fit_JIVE <- jive(data = list(X=t(X_sim),Y=t(Y_sim)), 
                       rankJ = n, rankA = c(nx,ny), 
                       method = "given", scale = FALSE,
                       showProgress = TRUE, maxiter = 500)
    ))
  # svd(fit_JIVE$joint[[1]],nu=n,nv=0)$u[,1:n] %>% coverW(X_loadings[,1:n])%>% crossprod(X_loadings[,1:n])
  ## Compare loadings
  X_loadings_O2PLS <- cbind(fit_O2PLS$W. %>% coverW(X_loadings[,1:n]), orth(fit_O2PLS$P_Yosc.) %>% coverW(X_loadings[,n+1:nx]))
  X_loadings_JIVE <- cbind(svd(fit_JIVE$joint[[1]],nu=n,nv=0)$u[,1:n]  %>% coverW(X_loadings[,1:n]), 
                           svd(fit_JIVE$indiv[[1]],nu=nx,nv=0)$u[,1:nx]  %>% coverW(X_loadings[,n+1:nx]))
  
  Y_loadings_O2PLS <- cbind(fit_O2PLS$C.  %>% coverW(Y_loadings[,1:n]), fit_O2PLS$P_Xosc.)
  Y_loadings_JIVE <- cbind(svd(fit_JIVE$joint[[2]],nu=n,nv=0)$u[,1:n]  %>% coverW(Y_loadings[,1:n]), 
                           svd(fit_JIVE$indiv[[2]],nu=ny,nv=0)$u[,1:ny] )
  X_test_stat <- list(
    J_O2PLS = sapply(1:n, function(i) abs(crossprod(X_loadings[,i], orth(X_loadings_O2PLS[,i])))),
    J_JIVE = sapply(1:n, function(i) abs(crossprod(X_loadings[,i], orth(X_loadings_JIVE[,i])))),
    S_O2PLS = sapply(1:nx, function(i) abs(crossprod(X_loadings[,n+i], orth(X_loadings_O2PLS[,n+i])))),
    S_JIVE = sapply(1:nx, function(i) abs(crossprod(X_loadings[,n+i], orth(X_loadings_JIVE[,n+i]))))
  )
  Y_test_stat <- list(
    J_O2PLS = sapply(1:n, function(i) abs(crossprod(Y_loadings[,i], orth(Y_loadings_O2PLS[,i])))),
    J_JIVE = sapply(1:n, function(i) abs(crossprod(Y_loadings[,i], orth(Y_loadings_JIVE[,i])))),
    S_O2PLS = sapply(1:ny, function(i) abs(crossprod(Y_loadings[,n+i], orth(Y_loadings_O2PLS[,n+i])))),
    S_JIVE = sapply(1:ny, function(i) abs(crossprod(Y_loadings[,n+i], orth(Y_loadings_JIVE[,n+i]))))
  )
  
  return(list(X = X_test_stat, 
              Y = Y_test_stat, 
              time = c(time_O2PLS = time_O2PLS[3], time_JIVE = time_JIVE[3])))
})

library(ggplot2)
library(reshape2)
# results2 concatenates X and Y
# results3 contains differences
# results4 contains means per component
results2 <- lapply(results, function(e) c(e$X,e$Y))
results3 <- data.frame(X.joint = t(sapply(results2, function(e) e[[1]] - e[[2]])))
results3 <- cbind(results3, X.spec = t(sapply(results2, function(e) e[[3]] - e[[4]])))
results3 <- cbind(results3, Y.joint = t(sapply(results2, function(e) e[[5]] - e[[6]])))
results3 <- cbind(results3, Y.spec = (sapply(results2, function(e) e[[7]] - e[[8]])))
#ggplot(data = melt(results2)) + geom_boxplot(aes(x = variable, y = value, col = variable)) + theme_bw()

results4 <- data.frame(OmicsPLS_Xjoint = sapply(results2, function(e) mean(e[[1]])))
results4 <- cbind(results4, R.JIVE_Xjoint = sapply(results2, function(e) mean(e[[2]])))
results4 <- cbind(results4, OmicsPLS_Xspec = sapply(results2, function(e) mean(e[[3]])))
results4 <- cbind(results4, R.JIVE_Xspec = sapply(results2, function(e) mean(e[[4]])))
results4 <- cbind(results4, OmicsPLS_Yjoint = sapply(results2, function(e) mean(e[[5]])))
results4 <- cbind(results4, R.JIVE_Yjoint = sapply(results2, function(e) mean(e[[6]])))
results4 <- cbind(results4, OmicsPLS_Yspec = sapply(results2, function(e) mean(e[[7]])))
results4 <- cbind(results4, R.JIVE_Yspec = sapply(results2, function(e) mean(e[[8]])))
results4 <- melt(results4)
results4$Software <- ifelse(grepl("OmicsPLS",results4$var), "OmicsPLS", "R.JIVE")
ggplot(data = results4) + 
  geom_boxplot(aes(x = sapply(strsplit(as.character(variable),'_'), function(e) e[2]), y = value, col = Software), size = 1.75) + 
  xlab(NULL) + ylab("Inner product") + ggtitle("Average inner product with true loading vectors") + 
  theme_bw() + 
  theme(plot.title = element_text(face='bold', hjust=0.5), legend.title=element_text(face='bold')) + 
  theme(text = element_text(size = 25))

sapply(sort(names(table(results4[,1]))), function(e) results4 %>% filter(variable == e) %>% (function(x) c(Median=median(x$val),MAD=mad(x$val))))
apply(sapply(results, function(e) e$time), 1, function(x) c(Median=median(x),MAD=mad(x)))
